# Supplementary material for: Spatial-Temporal Footprints Assessment and Driving Mechanism of China Household Diet Based on CHNS
Source: Foods. 2021 Aug 11;10(8):1858. doi: 10.3390/foods10081858 (PMC8391238; doi:10.3390/foods10081858)
Supplement: Supplementary file 1 [file foods-10-01858-s001.zip]

Archive with 1 entries (1 files):
- foods-1288035-supplementary.pdf
